# Supplementary material for: Visceral Adiposity, Anthropometric and Liver Function Indexes for Identifying Metabolic Dysfunction Associated Steatotic Liver Disease (MASLD) in Adolescents with Obesity: Which Performs Better?
Source: J Clin Med. 2025 Mar 19;14(6):2085. doi: 10.3390/jcm14062085 (PMC11943388; doi:10.3390/jcm14062085)
Supplement: Supplementary file 1 [file jcm-14-02085-s001.zip]

Archive with 1 entries (1 files):
- jcm-3491474-supplementary.pdf
